# Supplementary material for: Elucidation of Phytochemicals Affecting Platelet Responsiveness in Dangguisu-san: Active Ingredient Prediction and Experimental Research Using Network Pharmacology
Source: Plants (Basel). 2023 Mar 2;12(5):1120. doi: 10.3390/plants12051120 (PMC10005453; doi:10.3390/plants12051120)
Supplement: Supplementary file 1 [file plants-12-01120-s001.zip]

Archive with 1 entries (1 files):
- plants-2157200-supplementary.pdf
